# Supplementary material for: Pre-Exposure Prophylaxis with Vasculotide Enhances Survival and Alleviates Hematopoietic and Gastrointestinal Injury Following Lethal Total Body Irradiation
Source: Int J Mol Sci. 2026 Feb 19;27(4):2001. doi: 10.3390/ijms27042001 (PMC12941350; doi:10.3390/ijms27042001)
Supplement: Supplementary file 1 [file ijms-27-02001-s001.zip]

Archive with 2 entries (2 files):
- ijms-4129722 Supplemental Table S1 (final).pdf
- ijms-4129722 Supplemental Table S2 (final).pdf
